# Supplementary material for: Defluorination of Polytetrafluoroethylene Surface by Hydrogen Plasma
Source: Polymers (Basel). 2020 Nov 29;12(12):2855. doi: 10.3390/polym12122855 (PMC7760809; doi:10.3390/polym12122855)
Supplement: Supplementary file 1 [file polymers-12-02855-s001.zip]

Archive with 8 entries (8 files):
- Figure_S1.jpg
- Figure_S2.jpg
- Figure_S3.jpg
- Figure_S4.jpg
- Figure_S5.jpg
- Figure_S6.jpg
- Figure_S7.jpg
- Figure_S8.jpg
